# Supplementary material for: The microbial biogeography of the gastrointestinal tract of preterm and term lambs
Source: Sci Rep. 2020 Jun 4;10:9113. doi: 10.1038/s41598-020-66056-z (PMC7272652; doi:10.1038/s41598-020-66056-z)
Supplement: Supplementary file 1 — Supplementary Table 1. [file 41598_2020_66056_MOESM1_ESM.xlsx]

## Sheet: without_unclass_Proportion_genu
Title: The microbial biogeography of the gastrointestinal tract of preterm and term lambs
Clara Yieh Lin Chong1, Tommi Vatanen*1,2, Mark Oliver1, Frank H. Bloomfield1,3, Justin M. O’Sullivan*1,4
Supplementary Table 1: Linear modeling results showing genera associated with different anatomical sites for luminal sample.
	Feature	Variable	Effect size	N	N.not.0	P.value	Q.value
1	D_0__Bacteria_D_1__Firmicutes_D_2__Clostridia_D_3__Clostridiales_D_4__Ruminococcaceae_D_5__Ruminococcaceae_UCG_005	Sample_siteIleum	-0.205138	63	38	1.47376e-15	1.48997e-12
2	D_0__Bacteria_D_1__Bacteroidetes_D_2__Bacteroidia_D_3__Bacteroidales_D_4__Bacteroidaceae_D_5__Bacteroides	Sample_siteIleum	-0.283524	63	33	5.26466e-14	2.66129e-11
3	D_0__Bacteria_D_1__Firmicutes_D_2__Clostridia_D_3__Clostridiales_D_4__Ruminococcaceae___	Sample_siteIleum	-0.141389	63	30	8.17701e-14	2.75565e-11
4	D_0__Bacteria_D_1__Firmicutes_D_2__Clostridia_D_3__Clostridiales_D_4__Lachnospiraceae___	Sample_siteIleum	-0.250311	63	52	1.19658e-13	3.02436e-11
5	D_0__Bacteria_D_1__Firmicutes_D_2__Clostridia_D_3__Clostridiales_D_4__Ruminococcaceae_D_5__Ruminococcaceae_UCG_005	Sample_siteJejunum	-0.212475	63	38	2.28282e-12	4.61585e-10
6	D_0__Bacteria_D_1__Firmicutes_D_2__Clostridia_D_3__Clostridiales_D_4__Ruminococcaceae_D_5__Ruminococcaceae_UCG_010	Sample_siteIleum	-0.204483	63	28	8.45708e-12	1.42502e-09
7	D_0__Bacteria_D_1__Firmicutes_D_2__Clostridia_D_3__Clostridiales_D_4__Lachnospiraceae___	Sample_siteJejunum	-0.289335	63	52	1.76063e-11	2.54285e-09
9	D_0__Bacteria_D_1__Firmicutes_D_2__Clostridia_D_3__Clostridiales_D_4__Ruminococcaceae_D_5__Oscillibacter	Sample_siteIleum	-0.0964115	63	27	3.5803e-11	4.02187e-09
8	D_0__Bacteria_D_1__Proteobacteria_D_2__Gammaproteobacteria_D_3__Enterobacteriales_D_4__Enterobacteriaceae_D_5__Escherichia_Shigella	Sample_siteIleum	0.409249	63	48	3.4669e-11	4.02187e-09
10	D_0__Bacteria_D_1__Firmicutes_D_2__Bacilli_D_3__Lactobacillales_D_4__Lactobacillaceae_D_5__Lactobacillus	Sample_siteJejunum	0.771311	63	57	4.21261e-11	4.25894e-09
11	D_0__Bacteria_D_1__Firmicutes_D_2__Clostridia_D_3__Clostridiales_D_4__Peptococcaceae_D_5__uncultured	Sample_siteIleum	-0.101655	63	30	8.34571e-11	7.67047e-09
12	D_0__Bacteria_D_1__Firmicutes_D_2__Clostridia_D_3__Clostridiales_D_4__Ruminococcaceae___	Sample_siteJejunum	-0.145851	63	30	9.79333e-11	8.25088e-09
13	D_0__Bacteria_D_1__Firmicutes_D_2__Clostridia_D_3__Clostridiales_D_4__Peptostreptococcaceae_D_5__Romboutsia	Sample_siteIleum	0.140388	63	33	1.14151e-10	8.87746e-09
14	D_0__Bacteria_D_1__Firmicutes_D_2__Clostridia_D_3__Clostridiales_D_4__Ruminococcaceae_D_5__Ruminococcaceae_UCG_013	Sample_siteIleum	-0.1132	63	32	1.24565e-10	8.99538e-09
15	D_0__Bacteria_D_1__Firmicutes_D_2__Clostridia_D_3__Clostridiales_D_4__Lachnospiraceae_D_5__Lachnospiraceae_NK3A20_group	Sample_siteIleum	0.153542	63	34	1.82069e-10	1.22715e-08
16	D_0__Bacteria_D_1__Firmicutes_D_2__Clostridia_D_3__Clostridiales_D_4__Lachnospiraceae_D_5__Lachnospiraceae_NK3A20_group	Sample_siteJejunum	0.214731	63	34	2.85406e-10	1.80341e-08
17	D_0__Bacteria_D_1__Bacteroidetes_D_2__Bacteroidia_D_3__Bacteroidales_D_4__Bacteroidaceae_D_5__Bacteroides	Sample_siteJejunum	-0.288755	63	33	3.21998e-10	1.91494e-08
19	D_0__Bacteria_D_1__Bacteroidetes_D_2__Bacteroidia_D_3__Bacteroidales_D_4__Bacteroidaceae_D_5__Bacteroides	Sample_siteDuodenum	-0.321142	63	33	5.02687e-10	2.67483e-08
18	D_0__Bacteria_D_1__Firmicutes_D_2__Clostridia_D_3__Clostridiales_D_4__Peptostreptococcaceae_D_5__Paeniclostridium	Sample_siteIleum	0.0974362	63	22	4.88223e-10	2.67483e-08
20	D_0__Bacteria_D_1__Firmicutes_D_2__Clostridia_D_3__Clostridiales_D_4__Lachnospiraceae___	Sample_siteDuodenum	-0.280528	63	52	5.31255e-10	2.68549e-08
21	D_0__Bacteria_D_1__Firmicutes_D_2__Clostridia_D_3__Clostridiales_D_4__Ruminococcaceae_D_5__Ruminococcaceae_UCG_005	Sample_siteDuodenum	-0.186719	63	38	6.12155e-10	2.94709e-08
22	D_0__Bacteria_D_1__Firmicutes_D_2__Clostridia_D_3__Clostridiales_D_4__Ruminococcaceae___	Sample_siteDuodenum	-0.145851	63	30	1.22459e-09	5.62754e-08
23	D_0__Bacteria_D_1__Firmicutes_D_2__Clostridia_D_3__Clostridiales_D_4__Ruminococcaceae_D_5__Ruminococcaceae_UCG_010	Sample_siteJejunum	-0.208767	63	28	7.32918e-09	3.22165e-07
24	D_0__Bacteria_D_1__Firmicutes_D_2__Clostridia_D_3__Clostridiales_D_4__Peptostreptococcaceae_Ambiguous_taxa	Sample_siteIleum	0.0816991	63	23	9.03316e-09	3.80522e-07
25	D_0__Bacteria_D_1__Firmicutes_D_2__Clostridia_D_3__Clostridiales_D_4__Lachnospiraceae_D_5__Lachnospiraceae_NK4A136_group	Sample_siteIleum	-0.0806999	63	30	1.25082e-08	5.05832e-07
26	D_0__Bacteria_D_1__Bacteroidetes_D_2__Bacteroidia_D_3__Bacteroidales_D_4__Rikenellaceae_D_5__Alistipes	Sample_siteIleum	-0.101846	63	27	1.30456e-08	5.07272e-07
27	D_0__Bacteria_D_1__Firmicutes_D_2__Clostridia_D_3__Clostridiales_D_4__Peptococcaceae_D_5__uncultured	Sample_siteJejunum	-0.110348	63	30	1.56965e-08	5.87746e-07
28	D_0__Bacteria_D_1__Firmicutes_D_2__Clostridia_D_3__Clostridiales_D_4__Ruminococcaceae_D_5__Oscillibacter	Sample_siteJejunum	-0.0986998	63	27	2.39384e-08	8.64347e-07
31	D_0__Bacteria_D_1__Firmicutes_D_2__Clostridia_D_3__Clostridiales_D_4__Ruminococcaceae_D_5__Candidatus_Soleaferrea	Sample_siteIleum	-0.0567449	63	22	3.01957e-08	9.8477e-07
29	D_0__Bacteria_D_1__Firmicutes_D_2__Clostridia_D_3__Clostridiales_D_4__Ruminococcaceae_D_5__Ruminiclostridium_5	Sample_siteIleum	-0.0365901	63	21	2.91554e-08	9.8477e-07
30	D_0__Bacteria_D_1__Firmicutes_D_2__Clostridia_D_3__Clostridiales_D_4__Ruminococcaceae_D_5__Ruminococcaceae_UCG_002	Sample_siteIleum	-0.0936994	63	25	2.98166e-08	9.8477e-07
32	D_0__Bacteria_D_1__Firmicutes_D_2__Clostridia_D_3__Clostridiales_D_4__Lachnospiraceae_D_5__Acetitomaculum	Sample_siteIleum	0.0953939	63	28	4.20504e-08	1.32853e-06
33	D_0__Bacteria_D_1__Firmicutes_D_2__Clostridia_D_3__Clostridiales_D_4__Ruminococcaceae_D_5__Ruminococcaceae_UCG_010	Sample_siteDuodenum	-0.208767	63	28	7.00279e-08	2.1454e-06
34	D_0__Bacteria_D_1__Firmicutes_D_2__Clostridia_D_3__Clostridiales_D_4__Ruminococcaceae_D_5__Ruminococcaceae_UCG_013	Sample_siteJejunum	-0.116604	63	32	1.02119e-07	3.03654e-06
35	D_0__Bacteria_D_1__Firmicutes_D_2__Clostridia_D_3__Clostridiales_D_4__Ruminococcaceae_D_5__Intestinimonas	Sample_siteIleum	-0.0591572	63	20	1.15787e-07	3.34458e-06
36	D_0__Bacteria_D_1__Firmicutes_D_2__Erysipelotrichia_D_3__Erysipelotrichales_D_4__Erysipelotrichaceae_D_5__Turicibacter	Sample_siteIleum	0.0854879	63	27	1.29904e-07	3.64815e-06
37	D_0__Bacteria_D_1__Firmicutes_D_2__Clostridia_D_3__Clostridiales_D_4__Peptococcaceae_D_5__uncultured	Sample_siteDuodenum	-0.110348	63	30	1.41882e-07	3.87684e-06
38	D_0__Bacteria_D_1__Firmicutes_D_2__Clostridia_D_3__Clostridiales_D_4__Ruminococcaceae_D_5__Oscillibacter	Sample_siteDuodenum	-0.0986998	63	27	2.09594e-07	5.57629e-06
39	D_0__Bacteria_D_1__Firmicutes_D_2__Clostridia_D_3__Clostridiales_D_4__Ruminococcaceae_D_5__Ruminococcaceae_UCG_014	Sample_siteIleum	-0.0967201	63	47	2.5411e-07	6.5873e-06
40	D_0__Bacteria_D_1__Firmicutes_D_2__Clostridia_D_3__Clostridiales_D_4__Ruminococcaceae_D_5__uncultured	Sample_siteIleum	-0.0743878	63	39	2.64666e-07	6.68942e-06
41	D_0__Bacteria_D_1__Firmicutes_D_2__Clostridia_D_3__Clostridiales_D_4__Lachnospiraceae_D_5__Lachnospiraceae_NK3A20_group	Sample_siteDuodenum	0.171974	63	34	2.76512e-07	6.81838e-06
42	D_0__Bacteria_D_1__Firmicutes_D_2__Clostridia_D_3__Clostridiales_D_4__Ruminococcaceae_D_5__Butyricicoccus	Sample_siteIleum	-0.0541199	63	22	2.97594e-07	7.16351e-06
43	D_0__Bacteria_D_1__Actinobacteria_D_2__Actinobacteria_D_3__Bifidobacteriales_D_4__Bifidobacteriaceae_D_5__Aeriscardovia	Sample_siteIleum	0.0437285	63	16	3.57258e-07	8.39971e-06
44	D_0__Bacteria_D_1__Firmicutes_D_2__Clostridia_D_3__Clostridiales_D_4__Peptostreptococcaceae___	Sample_siteIleum	0.0945636	63	30	3.76798e-07	8.6578e-06
45	D_0__Bacteria_D_1__Firmicutes_D_2__Clostridia_D_3__Clostridiales_D_4__Lachnospiraceae_D_5__Lachnospiraceae_NK4A136_group	Sample_siteJejunum	-0.0942	63	30	4.59455e-07	1.03224e-05
46	D_0__Bacteria_D_1__Firmicutes_D_2__Bacilli_D_3__Lactobacillales_D_4__Lactobacillaceae_D_5__Lactobacillus	Sample_siteDuodenum	0.540924	63	57	6.44675e-07	1.41688e-05
47	D_0__Bacteria_D_1__Firmicutes_D_2__Clostridia_D_3__Clostridiales_D_4__Clostridiales_vadinBB60_group_D_5__uncultured_bacterium	Sample_siteIleum	-0.0695469	63	20	7.80057e-07	1.67795e-05
48	D_0__Bacteria_D_1__Bacteroidetes_D_2__Bacteroidia_D_3__Bacteroidales_D_4__Rikenellaceae_D_5__Alistipes	Sample_siteJejunum	-0.112479	63	27	8.97694e-07	1.89077e-05
49	D_0__Bacteria_D_1__Firmicutes_D_2__Bacilli_D_3__Lactobacillales_D_4__Lactobacillaceae_D_5__Lactobacillus	Sample_siteIleum	0.326942	63	57	9.41027e-07	1.94159e-05
50	D_0__Bacteria_D_1__Firmicutes_D_2__Clostridia_D_3__Clostridiales_D_4__Ruminococcaceae_D_5__Ruminococcaceae_UCG_013	Sample_siteDuodenum	-0.114772	63	32	1.15104e-06	2.3274e-05
52	D_0__Bacteria_D_1__Actinobacteria_D_2__Coriobacteriia_D_3__Coriobacteriales_D_4__Atopobiaceae_D_5__Olsenella	Sample_siteIleum	0.0855012	63	29	1.20633e-06	2.34539e-05
51	D_0__Bacteria_D_1__Firmicutes_D_2__Clostridia_D_3__Clostridiales_D_4__Ruminococcaceae_D_5__Ruminococcaceae_UCG_009	Sample_siteIleum	-0.0576866	63	19	1.19014e-06	2.34539e-05
53	D_0__Bacteria_D_1__Firmicutes_D_2__Clostridia_D_3__Clostridiales_D_4__Lachnospiraceae_D_5__Lachnospiraceae_UCG_010	Sample_siteIleum	-0.0719654	63	26	1.40114e-06	2.67273e-05
54	D_0__Bacteria_D_1__Firmicutes_D_2__Clostridia_D_3__Clostridiales_D_4__Lachnospiraceae_D_5___Eubacterium__hallii_group	Sample_siteIleum	0.0462519	63	24	1.48885e-06	2.78746e-05
55	D_0__Bacteria_D_1__Firmicutes_D_2__Erysipelotrichia_D_3__Erysipelotrichales_D_4__Erysipelotrichaceae_D_5__Erysipelotrichaceae_UCG_009	Sample_siteIleum	0.0258043	63	16	1.86429e-06	3.4269e-05
56	D_0__Bacteria_D_1__Actinobacteria_D_2__Coriobacteriia_D_3__Coriobacteriales_D_4__Atopobiaceae_D_5__Olsenella	Sample_siteJejunum	0.118745	63	29	2.11587e-06	3.81991e-05
57	D_0__Bacteria_D_1__Firmicutes_D_2__Clostridia_D_3__Clostridiales_D_4__Lachnospiraceae_D_5__Roseburia	Sample_siteIleum	-0.056899	63	23	3.89444e-06	6.90751e-05
58	D_0__Bacteria_D_1__Firmicutes_D_2__Clostridia_D_3__Clostridiales_D_4__Lachnospiraceae_D_5__Acetitomaculum	Sample_siteJejunum	0.105965	63	28	4.04751e-06	7.05522e-05
59	D_0__Bacteria_D_1__Bacteroidetes_D_2__Bacteroidia_D_3__Bacteroidales_D_4__Marinifilaceae_D_5__Odoribacter	Sample_siteIleum	-0.0525069	63	23	5.07845e-06	8.70223e-05
60	D_0__Bacteria_D_1__Bacteroidetes_D_2__Bacteroidia_D_3__Bacteroidales_D_4__Rikenellaceae_D_5__Alistipes	Sample_siteDuodenum	-0.112479	63	27	5.76488e-06	9.71382e-05
61	D_0__Bacteria_D_1__Firmicutes_D_2__Clostridia_D_3__Clostridiales_D_4__Ruminococcaceae_D_5__Oscillospira	Sample_siteIleum	-0.0411432	63	19	7.16057e-06	0.000118678
62	D_0__Bacteria_D_1__Bacteroidetes_D_2__Bacteroidia_D_3__Bacteroidales_D_4__Marinifilaceae_D_5__Butyricimonas	Sample_siteIleum	-0.0489147	63	19	8.02839e-06	0.000130915
63	D_0__Bacteria_D_1__Firmicutes_D_2__Clostridia_D_3__Clostridiales_D_4__Ruminococcaceae_D_5__Ruminiclostridium_5	Sample_siteJejunum	-0.0365899	63	21	8.40578e-06	0.000134893
64	D_0__Bacteria_D_1__Firmicutes_D_2__Clostridia_D_3__Clostridiales_D_4__Ruminococcaceae_D_5__Candidatus_Soleaferrea	Sample_siteJejunum	-0.0567452	63	22	8.63406e-06	0.000136391
65	D_0__Bacteria_D_1__Firmicutes_D_2__Clostridia_D_3__Clostridiales_D_4__Family_XIII_D_5__Anaerovorax	Sample_siteIleum	-0.0324518	63	27	1.00609e-05	0.000156485
66	D_0__Bacteria_D_1__Firmicutes_D_2__Clostridia_D_3__Clostridiales_D_4__Lachnospiraceae_D_5__Tyzzerella_4	Sample_siteIleum	-0.0457786	63	19	1.02963e-05	0.000157721
67	D_0__Bacteria_D_1__Cyanobacteria_D_2__Oxyphotobacteria_D_3__Chloroplast_D_4__Eimeria_praecox_D_5__Eimeria_praecox	Sample_siteIleum	0.0225145	63	15	1.06095e-05	0.000160092
68	D_0__Bacteria_D_1__Firmicutes_D_2__Clostridia_D_3__Clostridiales_D_4__Christensenellaceae_D_5__Christensenellaceae_R_7_group	Sample_siteJejunum	-0.121563	63	51	1.13736e-05	0.000169098
69	D_0__Bacteria_D_1__Firmicutes_D_2__Clostridia_D_3__Clostridiales_D_4__Ruminococcaceae_D_5__Negativibacillus	Sample_siteIleum	-0.0466443	63	18	1.23027e-05	0.000180261
70	D_0__Bacteria_D_1__Firmicutes_D_2__Clostridia_D_3__Clostridiales_D_4__Lachnospiraceae_D_5__Lachnoclostridium_10	Sample_siteIleum	-0.0444294	63	15	1.5781e-05	0.000227923
71	D_0__Bacteria_D_1__Tenericutes_D_2__Mollicutes_D_3__Anaeroplasmatales_D_4__Anaeroplasmataceae_D_5__Anaeroplasma	Sample_siteIleum	-0.0306682	63	16	1.7423e-05	0.000248094
72	D_0__Bacteria_D_1__Patescibacteria_D_2__Saccharimonadia_D_3__Saccharimonadales_D_4__Saccharimonadaceae_D_5__Candidatus_Saccharimonas	Sample_siteIleum	0.0684158	63	30	1.83789e-05	0.00025807
73	D_0__Bacteria_D_1__Firmicutes_D_2__Clostridia_D_3__Clostridiales_D_4__Ruminococcaceae_D_5__Ruminococcaceae_UCG_002	Sample_siteJejunum	-0.0888016	63	25	1.87057e-05	0.000259061
74	D_0__Bacteria_D_1__Firmicutes_D_2__Clostridia_D_3__Clostridiales_D_4__Ruminococcaceae_D_5__Intestinimonas	Sample_siteJejunum	-0.0591567	63	20	2.40553e-05	0.000328647
75	D_0__Bacteria_D_1__Firmicutes_D_2__Clostridia_D_3__Clostridiales_D_4__Ruminococcaceae_D_5__Butyricicoccus	Sample_siteDuodenum	-0.0677069	63	22	2.8035e-05	0.000377912
76	D_0__Bacteria_D_1__Firmicutes_D_2__Clostridia_D_3__Clostridiales_D_4__Lachnospiraceae_D_5__Lachnospiraceae_NK4A136_group	Sample_siteDuodenum	-0.0812811	63	30	2.96985e-05	0.000395068
77	D_0__Bacteria_D_1__Planctomycetes_D_2__Planctomycetacia_D_3__Pirellulales_D_4__Pirellulaceae_D_5__p_1088_a5_gut_group	Sample_siteIleum	-0.0471413	63	17	3.10541e-05	0.000407737
78	D_0__Archaea_D_1__Euryarchaeota_D_2__Methanobacteria_D_3__Methanobacteriales_D_4__Methanobacteriaceae_D_5__Methanobrevibacter	Sample_siteIleum	0.0347839	63	27	3.3772e-05	0.000437738
79	D_0__Bacteria_D_1__Firmicutes_D_2__Clostridia_D_3__Clostridiales_D_4__Lachnospiraceae_D_5__Lachnospiraceae_UCG_010	Sample_siteJejunum	-0.0837636	63	26	3.49126e-05	0.000446792
80	D_0__Bacteria_D_1__Firmicutes_D_2__Clostridia_D_3__Clostridiales_D_4__Christensenellaceae_D_5__Christensenellaceae_R_7_group	Sample_siteIleum	-0.0768227	63	51	3.78649e-05	0.000478518
81	D_0__Bacteria_D_1__Firmicutes_D_2__Clostridia_D_3__Clostridiales_D_4__Ruminococcaceae_D_5__Ruminiclostridium_5	Sample_siteDuodenum	-0.0365902	63	21	4.30106e-05	0.000536836
82	D_0__Bacteria_D_1__Firmicutes_D_2__Clostridia_D_3__Clostridiales_D_4__Ruminococcaceae_D_5__Candidatus_Soleaferrea	Sample_siteDuodenum	-0.056745	63	22	4.40589e-05	0.000543214
83	D_0__Bacteria_D_1__Firmicutes_D_2__Clostridia_D_3__Clostridiales_D_4__Ruminococcaceae_D_5___Eubacterium__coprostanoligenes_group	Sample_siteIleum	-0.0935028	63	51	4.75859e-05	0.000579631
84	D_0__Bacteria_D_1__Firmicutes_D_2__Clostridia_D_3__Clostridiales_D_4__Lachnospiraceae_D_5__Blautia	Sample_siteIleum	-0.0722128	63	27	5.68537e-05	0.000684275
85	D_0__Bacteria_D_1__Firmicutes_D_2__Clostridia_D_3__Clostridiales_D_4__Lachnospiraceae_D_5__Lachnospiraceae_AC2044_group	Sample_siteIleum	-0.0294736	63	15	7.2312e-05	0.000854705
86	D_0__Bacteria_D_1__Tenericutes_D_2__Mollicutes_D_3__Mollicutes_RF39_D_4__uncultured_bacterium_D_5__uncultured_bacterium	Sample_siteIleum	-0.0242442	63	15	7.27048e-05	0.000854705
87	D_0__Bacteria_D_1__Firmicutes_D_2__Clostridia_D_3__Clostridiales_D_4__Ruminococcaceae_D_5__Ruminiclostridium_9	Sample_siteDuodenum	-0.0740168	63	34	9.31618e-05	0.0010826
88	D_0__Bacteria_D_1__Firmicutes_D_2__Clostridia_D_3__Clostridiales_D_4__Ruminococcaceae_D_5__Ruminococcaceae_UCG_009	Sample_siteJejunum	-0.0598751	63	19	9.79056e-05	0.0011248
89	D_0__Bacteria_D_1__Firmicutes_D_2__Clostridia_D_3__Clostridiales_D_4__Clostridiales_vadinBB60_group_D_5__uncultured_bacterium	Sample_siteJejunum	-0.0695473	63	20	9.91672e-05	0.0011265
90	D_0__Bacteria_D_1__Bacteroidetes_D_2__Bacteroidia_D_3__Bacteroidales_D_4__Marinifilaceae_D_5__Odoribacter	Sample_siteJejunum	-0.0588856	63	23	0.000100301	0.00112671
91	D_0__Bacteria_D_1__Verrucomicrobia_D_2__Verrucomicrobiae_D_3__Verrucomicrobiales_D_4__Akkermansiaceae_D_5__Akkermansia	Sample_siteIleum	-0.118435	63	26	0.00010616	0.00117942
92	D_0__Bacteria_D_1__Firmicutes_D_2__Clostridia_D_3__Clostridiales_D_4__Ruminococcaceae_D_5__Intestinimonas	Sample_siteDuodenum	-0.0591573	63	20	0.000109483	0.00120312
93	D_0__Bacteria_D_1__Firmicutes_D_2__Erysipelotrichia_D_3__Erysipelotrichales_D_4__Erysipelotrichaceae_D_5__Erysipelotrichaceae_UCG_004	Sample_siteIleum	-0.0345542	63	15	0.00014461	0.00156804
94	D_0__Bacteria_D_1__Proteobacteria_D_2__Deltaproteobacteria_D_3__Desulfovibrionales_D_4__Desulfovibrionaceae_D_5__Desulfovibrio	Sample_siteIleum	-0.0502895	63	34	0.000145792	0.00156804
95	D_0__Bacteria_D_1__Firmicutes_D_2__Clostridia_D_3__Clostridiales_D_4__Ruminococcaceae_D_5__uncultured	Sample_siteJejunum	-0.0695632	63	39	0.00015663	0.00166688
96	D_0__Bacteria_D_1__Firmicutes_D_2__Clostridia_D_3__Clostridiales_D_4__Defluviitaleaceae_D_5__Defluviitaleaceae_UCG_011	Sample_siteIleum	-0.0321812	63	20	0.000162843	0.00171494
97	D_0__Bacteria_D_1__Tenericutes_D_2__Mollicutes_D_3__Izimaplasmatales______	Sample_siteIleum	-0.022589	63	13	0.000174667	0.0018205
98	D_0__Bacteria_D_1__Firmicutes_D_2__Clostridia_D_3__Clostridiales_D_4__Ruminococcaceae_D_5__Butyricicoccus	Sample_siteJejunum	-0.0516223	63	22	0.000178755	0.0018441
99	D_0__Bacteria_D_1__Firmicutes_D_2__Clostridia_D_3__Clostridiales_D_4__Lachnospiraceae_D_5__Roseburia	Sample_siteJejunum	-0.0617582	63	23	0.000201174	0.00205441
100	D_0__Bacteria_D_1__Firmicutes_D_2__Clostridia_D_3__Clostridiales_D_4__Ruminococcaceae_D_5__Caproiciproducens	Sample_siteIleum	-0.0164038	63	13	0.000215376	0.00217745
101	D_0__Bacteria_D_1__Firmicutes_D_2__Clostridia_D_3__Clostridiales_D_4__Lachnospiraceae_D_5__Blautia	Sample_siteJejunum	-0.0923689	63	27	0.000228575	0.00228801
102	D_0__Bacteria_D_1__Firmicutes_D_2__Clostridia_D_3__Clostridiales_D_4__Ruminococcaceae_D_5__Ruminococcaceae_NK4A214_group	Sample_siteIleum	-0.0565145	63	46	0.000235061	0.00232987
103	D_0__Bacteria_D_1__Firmicutes_D_2__Clostridia_D_3__Clostridiales_D_4__Ruminococcaceae_D_5__Ruminiclostridium_9	Sample_siteIleum	-0.0417971	63	34	0.000264744	0.00259861
104	D_0__Bacteria_D_1__Firmicutes_D_2__Clostridia_D_3__Clostridiales_D_4__Clostridiaceae_1_D_5__Clostridium_sensu_stricto_1	Sample_siteIleum	0.055047	63	25	0.000287347	0.00279334
105	D_0__Bacteria_D_1__Tenericutes_D_2__Mollicutes_D_3__Izimaplasmatales_D_4__uncultured_bacterium_D_5__uncultured_bacterium	Sample_siteIleum	-0.0337487	63	14	0.000316076	0.00304336
106	D_0__Bacteria_D_1__Verrucomicrobia_D_2__Verrucomicrobiae_D_3__Verrucomicrobiales_D_4__Akkermansiaceae_D_5__Akkermansia	Sample_siteJejunum	-0.149746	63	26	0.000351592	0.00335339
107	D_0__Bacteria_D_1__Kiritimatiellaeota_D_2__Kiritimatiellae_D_3__WCHB1_41_D_4__uncultured_rumen_bacterium_D_5__uncultured_rumen_bacterium	Sample_siteDuodenum	0.0425697	63	21	0.000356685	0.00337017
108	D_0__Bacteria_D_1__Firmicutes_D_2__Clostridia_D_3__Clostridiales_D_4__Lachnospiraceae_D_5__Blautia	Sample_siteDuodenum	-0.0998936	63	27	0.000373354	0.00349501
109	D_0__Bacteria_D_1__Firmicutes_D_2__Clostridia_D_3__Clostridiales_D_4__Clostridiales_vadinBB60_group_D_5__uncultured_bacterium	Sample_siteDuodenum	-0.0695467	63	20	0.000381314	0.00353678
110	D_0__Bacteria_D_1__Bacteroidetes_D_2__Bacteroidia_D_3__Bacteroidales_D_4__Marinifilaceae_D_5__Odoribacter	Sample_siteDuodenum	-0.0588293	63	23	0.000389421	0.00356737
111	D_0__Bacteria_D_1__Firmicutes_D_2__Erysipelotrichia_D_3__Erysipelotrichales_D_4__Erysipelotrichaceae_D_5__Faecalitalea	Sample_siteIleum	-0.0312566	63	17	0.00039167	0.00356737
113	D_0__Bacteria_D_1__Firmicutes_D_2__Clostridia_D_3__Clostridiales_D_4__Ruminococcaceae_D_5__Ruminococcus_2	Sample_siteIleum	0.0676573	63	43	0.00040275	0.00360337
112	D_0__Bacteria_D_1__Firmicutes_D_2__Negativicutes_D_3__Selenomonadales_D_4__Veillonellaceae_D_5__uncultured	Sample_siteIleum	-0.032527	63	15	0.000402732	0.00360337
115	D_0__Bacteria_D_1__Firmicutes_D_2__Clostridia_D_3__Clostridiales_D_4__Lachnospiraceae_D_5__Coprococcus_3	Sample_siteIleum	-0.0258183	63	15	0.000415481	0.00365262
114	D_0__Bacteria_D_1__Firmicutes_D_2__Clostridia_D_3__Clostridiales_D_4__Ruminococcaceae_D_5__Ruminococcaceae_UCG_009	Sample_siteDuodenum	-0.0595088	63	19	0.000414704	0.00365262
116	D_0__Bacteria_D_1__Firmicutes_D_2__Clostridia_D_3__Clostridiales_D_4__Ruminococcaceae_D_5__Negativibacillus	Sample_siteJejunum	-0.0485851	63	18	0.000463783	0.00404211
117	D_0__Bacteria_D_1__Firmicutes_D_2__Clostridia_D_3__Clostridiales_D_4__Ruminococcaceae_D_5__Ruminococcus_1	Sample_siteIleum	-0.0756135	63	45	0.000504219	0.00435697
118	D_0__Bacteria_D_1__Firmicutes_D_2__Clostridia_D_3__Clostridiales_D_4__Lachnospiraceae_D_5__Tyzzerella_4	Sample_siteJejunum	-0.0485884	63	19	0.000524305	0.00449214
119	D_0__Bacteria_D_1__Firmicutes_D_2__Clostridia_D_3__Clostridiales_D_4__Lachnospiraceae_D_5__Roseburia	Sample_siteDuodenum	-0.0639059	63	23	0.000544363	0.0046248
120	D_0__Bacteria_D_1__Firmicutes_D_2__Clostridia_D_3__Clostridiales_D_4__Lachnospiraceae_D_5__Acetitomaculum	Sample_siteDuodenum	0.0807393	63	28	0.000663095	0.00558657
121	D_0__Bacteria_D_1__Firmicutes_D_2__Clostridia_D_3__Clostridiales_D_4__Ruminococcaceae_D_5__Oscillospira	Sample_siteJejunum	-0.0400711	63	19	0.000809641	0.00676486
122	D_0__Bacteria_D_1__Firmicutes_D_2__Clostridia_D_3__Clostridiales_D_4__Lachnospiraceae_D_5__Lachnoclostridium_10	Sample_siteJejunum	-0.0444293	63	15	0.000843271	0.00698809
123	D_0__Bacteria_D_1__Firmicutes_D_2__Bacilli_D_3__Bacillales_D_4__Bacillaceae_D_5__Bacillus	Sample_siteIleum	0.038109	63	21	0.000911237	0.00748993
124	D_0__Bacteria_D_1__Bacteroidetes_D_2__Bacteroidia_D_3__Bacteroidales_D_4__Marinifilaceae_D_5__Butyricimonas	Sample_siteJejunum	-0.0462822	63	19	0.00129148	0.0105297
125	D_0__Bacteria_D_1__Planctomycetes_D_2__Planctomycetacia_D_3__Pirellulales_D_4__Pirellulaceae_D_5__p_1088_a5_gut_group	Sample_siteJejunum	-0.0471413	63	17	0.00134343	0.0108656
126	D_0__Bacteria_D_1__Firmicutes_D_2__Clostridia_D_3__Clostridiales_D_4__Lachnospiraceae_D_5__Lachnospiraceae_AC2044_group	Sample_siteJejunum	-0.03212	63	15	0.00136733	0.0109712
127	D_0__Bacteria_D_1__Verrucomicrobia_D_2__Verrucomicrobiae_D_3__Verrucomicrobiales_D_4__Akkermansiaceae_D_5__Akkermansia	Sample_siteDuodenum	-0.147158	63	26	0.00138179	0.0109999
128	D_0__Bacteria_D_1__Firmicutes_D_2__Clostridia_D_3__Clostridiales_D_4__Lachnospiraceae_D_5___Ruminococcus__gauvreauii_group	Sample_siteIleum	0.0460852	63	26	0.00145745	0.0114561
129	D_0__Bacteria_D_1__Firmicutes_D_2__Clostridia_D_3__Clostridiales_D_4__Ruminococcaceae_D_5__Negativibacillus	Sample_siteDuodenum	-0.0485851	63	18	0.00146176	0.0114561
131	D_0__Bacteria_D_1__Firmicutes_D_2__Clostridia_D_3__Clostridiales_D_4__Lachnospiraceae_D_5__Tyzzerella_4	Sample_siteDuodenum	-0.0493626	63	19	0.00152489	0.0117684
130	D_0__Bacteria_D_1__Tenericutes_D_2__Mollicutes_D_3__Anaeroplasmatales_D_4__Anaeroplasmataceae_D_5__Anaeroplasma	Sample_siteJejunum	-0.029696	63	16	0.00151901	0.0117684
132	D_0__Bacteria_D_1__Firmicutes_D_2__Clostridia_D_3__Clostridiales_D_4__Ruminococcaceae_D_5__Ruminiclostridium_6	Sample_siteIleum	-0.0315361	63	13	0.00158842	0.0121659
133	D_0__Bacteria_D_1__Firmicutes_D_2__Erysipelotrichia_D_3__Erysipelotrichales_D_4__Erysipelotrichaceae_D_5__Erysipelotrichaceae_UCG_009	Sample_siteDuodenum	0.0245203	63	16	0.00164153	0.0124781
134	D_0__Bacteria_D_1__Bacteroidetes_D_2__Bacteroidia_D_3__Bacteroidales_D_4__Prevotellaceae_D_5__Prevotellaceae_UCG_004	Sample_siteIleum	-0.0264627	63	13	0.00168915	0.0127443
135	D_0__Bacteria_D_1__Firmicutes_D_2__Erysipelotrichia_D_3__Erysipelotrichales_D_4__Erysipelotrichaceae_D_5___Anaerorhabdus__furcosa_group	Sample_siteIleum	-0.018112	63	14	0.00179399	0.0133362
136	D_0__Bacteria_D_1__Firmicutes_D_2__Clostridia_D_3__Clostridiales_D_4__Lachnospiraceae_D_5__GCA_900066575	Sample_siteIleum	-0.0229441	63	15	0.00188555	0.0139145
137	D_0__Bacteria_D_1__Firmicutes_D_2__Clostridia_D_3__Clostridiales_D_4__Defluviitaleaceae_D_5__Defluviitaleaceae_UCG_011	Sample_siteJejunum	-0.0351634	63	20	0.00195045	0.0142892
138	D_0__Bacteria_D_1__Bacteroidetes_D_2__Bacteroidia_D_3__Bacteroidales_D_4__Marinifilaceae_D_5__Butyricimonas	Sample_siteDuodenum	-0.0499311	63	19	0.00198054	0.0143225
139	D_0__Bacteria_D_1__Firmicutes_D_2__Clostridia_D_3__Clostridiales_D_4__Ruminococcaceae_D_5__Ruminiclostridium_9	Sample_siteJejunum	-0.0491327	63	34	0.00198334	0.0143225
140	D_0__Bacteria_D_1__Firmicutes_D_2__Clostridia_D_3__Clostridiales______	Sample_siteIleum	-0.0098662	63	17	0.00229795	0.0164768
142	D_0__Bacteria_D_1__Firmicutes_D_2__Clostridia_D_3__Clostridiales_D_4__Lachnospiraceae_D_5__Lachnoclostridium_10	Sample_siteDuodenum	-0.0444284	63	15	0.00245085	0.0173274
141	D_0__Bacteria_D_1__Firmicutes_D_2__Clostridia_D_3__Clostridiales_D_4__Lachnospiraceae_D_5__uncultured	Sample_siteIleum	-0.0267487	63	26	0.00243853	0.0173274
143	D_0__Bacteria_D_1__Firmicutes_D_2__Clostridia_D_3__Clostridiales_D_4__Lachnospiraceae_D_5__uncultured	Sample_siteDuodenum	-0.0430383	63	26	0.00255166	0.0178301
144	D_0__Bacteria_D_1__Firmicutes_D_2__Erysipelotrichia_D_3__Erysipelotrichales_D_4__Erysipelotrichaceae_D_5__Catenisphaera	Sample_siteIleum	0.0258042	63	15	0.00255723	0.0178301
145	D_0__Bacteria_D_1__Patescibacteria_D_2__Saccharimonadia_D_3__Saccharimonadales_D_4__Saccharimonadaceae_D_5__Candidatus_Saccharimonas	Sample_siteJejunum	0.0622428	63	30	0.00260901	0.0180665
146	D_0__Bacteria_D_1__Firmicutes_D_2__Clostridia_D_3__Clostridiales_D_4__Family_XIII_D_5__Family_XIII_AD3011_group	Sample_siteIleum	-0.0264227	63	45	0.00332982	0.022901
148	D_0__Bacteria_D_1__Firmicutes_D_2__Clostridia_D_3__Clostridiales_D_4__Lachnospiraceae_D_5__Lachnospiraceae_UCG_010	Sample_siteDuodenum	-0.0619197	63	26	0.00337863	0.0229248
147	D_0__Bacteria_D_1__Firmicutes_D_2__Clostridia_D_3__Clostridiales_D_4__Ruminococcaceae_D_5__Ruminococcaceae_UCG_014	Sample_siteDuodenum	-0.0763681	63	47	0.00337667	0.0229248
150	D_0__Bacteria_D_1__Firmicutes_D_2__Erysipelotrichia_D_3__Erysipelotrichales_D_4__Erysipelotrichaceae_D_5__Faecalitalea	Sample_siteJejunum	-0.0360539	63	17	0.00342597	0.0229381
149	D_0__Bacteria_D_1__Firmicutes_D_2__Negativicutes_D_3__Selenomonadales_D_4__Veillonellaceae_D_5__uncultured	Sample_siteJejunum	-0.0369999	63	15	0.00341282	0.0229381
151	D_0__Bacteria_D_1__Patescibacteria_D_2__Saccharimonadia_D_3__Saccharimonadales_D_4__Saccharimonadaceae_D_5__Candidatus_Saccharimonas	Sample_siteDuodenum	0.0669857	63	30	0.00380564	0.0253125
152	D_0__Bacteria_D_1__Firmicutes_D_2__Clostridia_D_3__Clostridiales_D_4__Lachnospiraceae_D_5___Eubacterium__ruminantium_group	Sample_siteIleum	-0.0311566	63	17	0.00399786	0.0264172
155	D_0__Bacteria_D_1__Firmicutes_D_2__Clostridia_D_3__Clostridiales_D_4__Ruminococcaceae_D_5__Oscillospira	Sample_siteDuodenum	-0.0374584	63	19	0.00429729	0.0278497
154	D_0__Bacteria_D_1__Firmicutes_D_2__Erysipelotrichia_D_3__Erysipelotrichales_D_4__Erysipelotrichaceae_D_5__Faecalitalea	Sample_siteDuodenum	-0.0396819	63	17	0.00429625	0.0278497
153	D_0__Bacteria_D_1__Tenericutes_D_2__Mollicutes_D_3__Izimaplasmatales______	Sample_siteJejunum	-0.0225891	63	13	0.00429264	0.0278497
156	D_0__Bacteria_D_1__Firmicutes_D_2__Erysipelotrichia_D_3__Erysipelotrichales_D_4__Erysipelotrichaceae_D_5__Erysipelatoclostridium	Sample_siteIleum	-0.0190712	63	13	0.00445617	0.0286955
159	D_0__Bacteria_D_1__Bacteroidetes_D_2__Bacteroidia_D_3__Bacteroidales_D_4__Prevotellaceae_D_5__Prevotella_1	Sample_siteIleum	-0.0332214	63	24	0.00490868	0.0310167
157	D_0__Bacteria_D_1__Firmicutes_D_2__Clostridia_D_3__Clostridiales_D_4__Family_XIII_D_5__Anaerovorax	Sample_siteJejunum	-0.0263519	63	27	0.00485633	0.0310167
158	D_0__Bacteria_D_1__Firmicutes_D_2__Clostridia_D_3__Clostridiales_D_4__Ruminococcaceae_D_5__uncultured	Sample_siteDuodenum	-0.0551297	63	39	0.00490445	0.0310167
160	D_0__Bacteria_D_1__Firmicutes_D_2__Clostridia_D_3__Clostridiales_D_4__Ruminococcaceae_D_5__Ruminococcaceae_UCG_014	Sample_siteJejunum	-0.0639727	63	47	0.00508815	0.0319511
161	D_0__Bacteria_D_1__Firmicutes_D_2__Clostridia_D_3__Clostridiales_D_4__Ruminococcaceae_D_5__Ruminococcaceae_UCG_002	Sample_siteDuodenum	-0.0590029	63	25	0.00516126	0.0322101
162	D_0__Bacteria_D_1__Firmicutes_D_2__Erysipelotrichia_D_3__Erysipelotrichales_D_4__Erysipelotrichaceae_D_5__Erysipelotrichaceae_UCG_004	Sample_siteJejunum	-0.0333526	63	15	0.0057955	0.0359464
163	D_0__Bacteria_D_1__Firmicutes_D_2__Clostridia_D_3__Clostridiales______	Sample_siteJejunum	-0.0121877	63	17	0.00587503	0.0362174
164	D_0__Bacteria_D_1__Tenericutes_D_2__Mollicutes_D_3__Mollicutes_RF39_D_4__uncultured_bacterium_D_5__uncultured_bacterium	Sample_siteDuodenum	-0.0242353	63	15	0.00603305	0.0369661
165	D_0__Bacteria_D_1__Kiritimatiellaeota_D_2__Kiritimatiellae_D_3__WCHB1_41_D_4__uncultured_rumen_bacterium_D_5__uncultured_rumen_bacterium	Sample_siteJejunum	0.0278523	63	21	0.00619696	0.0377418
166	D_0__Bacteria_D_1__Tenericutes_D_2__Mollicutes_D_3__Izimaplasmatales_D_4__uncultured_bacterium_D_5__uncultured_bacterium	Sample_siteJejunum	-0.0337496	63	14	0.00634044	0.0383843
167	D_0__Bacteria_D_1__Firmicutes_D_2__Clostridia_D_3__Clostridiales_D_4__Lachnospiraceae_D_5__Coprococcus_3	Sample_siteJejunum	-0.0271557	63	15	0.00639985	0.0385134
168	D_0__Bacteria_D_1__Proteobacteria_D_2__Alphaproteobacteria_D_3__Rhodospirillales_D_4__uncultured_D_5__uncultured_rumen_bacterium	Sample_siteDuodenum	0.0315186	63	20	0.00652753	0.0390493
169	D_0__Bacteria_D_1__Firmicutes_D_2__Clostridia_D_3__Clostridiales_D_4__Lachnospiraceae_D_5__Lachnospiraceae_AC2044_group	Sample_siteDuodenum	-0.0298438	63	15	0.0067665	0.0399676
171	D_0__Bacteria_D_1__Firmicutes_D_2__Erysipelotrichia_D_3__Erysipelotrichales_D_4__Erysipelotrichaceae_D_5___Anaerorhabdus__furcosa_group	Sample_siteJejunum	-0.0217502	63	14	0.00679963	0.0399676
170	D_0__Bacteria_D_1__Tenericutes_D_2__Mollicutes_D_3__Mollicutes_RF39_D_4__uncultured_bacterium_D_5__uncultured_bacterium	Sample_siteJejunum	-0.0212476	63	15	0.00678907	0.0399676
172	D_0__Bacteria_D_1__Bacteroidetes_D_2__Bacteroidia_D_3__Bacteroidales_D_4__Rikenellaceae_D_5__Rikenellaceae_RC9_gut_group	Sample_siteIleum	-0.062983	63	17	0.00799134	0.0467008
173	D_0__Bacteria_D_1__Firmicutes_D_2__Clostridia_D_3__Clostridiales_D_4__Ruminococcaceae_D_5___Eubacterium__coprostanoligenes_group	Sample_siteJejunum	-0.0791061	63	51	0.00809346	0.0468096
174	D_0__Bacteria_D_1__Firmicutes_D_2__Clostridia_D_3__Clostridiales_D_4__Ruminococcaceae_D_5__Caproiciproducens	Sample_siteJejunum	-0.0156294	63	13	0.00810255	0.0468096
175	D_0__Bacteria_D_1__Proteobacteria_D_2__Alphaproteobacteria_D_3__Rhodospirillales_D_4__uncultured_D_5__uncultured_rumen_bacterium	Sample_siteIleum	0.0184839	63	20	0.00854315	0.0490746
176	D_0__Bacteria_D_1__Firmicutes_D_2__Erysipelotrichia_D_3__Erysipelotrichales_D_4__Erysipelotrichaceae_D_5__Erysipelotrichaceae_UCG_004	Sample_siteDuodenum	-0.0343984	63	15	0.0096812	0.0552977
177	D_0__Bacteria_D_1__Tenericutes_D_2__Mollicutes_D_3__Izimaplasmatales______	Sample_siteDuodenum	-0.0225893	63	13	0.00988115	0.0561227
178	D_0__Bacteria_D_1__Firmicutes_D_2__Clostridia_D_3__Clostridiales_D_4__Ruminococcaceae_D_5__Caproiciproducens	Sample_siteDuodenum	-0.0168039	63	13	0.010016	0.0565705
179	D_0__Bacteria_D_1__Tenericutes_D_2__Mollicutes_D_3__Mollicutes_RF39______	Sample_siteDuodenum	-0.024423	63	17	0.0101653	0.0570949
180	D_0__Bacteria_D_1__Bacteroidetes_D_2__Bacteroidia_D_3__Bacteroidales_D_4__Prevotellaceae_D_5__Prevotellaceae_UCG_004	Sample_siteJejunum	-0.0298956	63	13	0.0102928	0.057492
181	D_0__Bacteria_D_1__Firmicutes_D_2__Negativicutes_D_3__Selenomonadales_D_4__Veillonellaceae_D_5__uncultured	Sample_siteDuodenum	-0.0352928	63	15	0.0115898	0.0643806
182	D_0__Bacteria_D_1__Firmicutes_D_2__Clostridia_D_3__Clostridiales_D_4__Lachnospiraceae_D_5___Eubacterium__ruminantium_group	Sample_siteJejunum	-0.0375943	63	17	0.0120885	0.0666608
183	D_0__Bacteria_D_1__Firmicutes_D_2__Clostridia_D_3__Clostridiales_D_4__Lachnospiraceae_D_5__Coprococcus_3	Sample_siteDuodenum	-0.0278804	63	15	0.0122115	0.0666608
184	D_0__Bacteria_D_1__Firmicutes_D_2__Erysipelotrichia_D_3__Erysipelotrichales_D_4__Erysipelotrichaceae_D_5__Erysipelatoclostridium	Sample_siteDuodenum	-0.0275497	63	13	0.0122534	0.0666608
185	D_0__Bacteria_D_1__Spirochaetes_D_2__Spirochaetia_D_3__Spirochaetales_D_4__Spirochaetaceae_D_5__Treponema_2	Sample_siteIleum	-0.0385104	63	16	0.012264	0.0666608
187	D_0__Bacteria_D_1__Firmicutes_D_2__Clostridia_D_3__Clostridiales_D_4__Christensenellaceae_D_5__Christensenellaceae_R_7_group	Sample_siteDuodenum	-0.0693834	63	51	0.0124455	0.0669276
186	D_0__Bacteria_D_1__Firmicutes_D_2__Clostridia_D_3__Clostridiales_D_4__Family_XIII_D_5___Eubacterium__nodatum_group	Sample_siteJejunum	-0.0329949	63	28	0.0123922	0.0669276
188	D_0__Bacteria_D_1__Tenericutes_D_2__Mollicutes_D_3__Izimaplasmatales_D_4__uncultured_bacterium_D_5__uncultured_bacterium	Sample_siteDuodenum	-0.0337484	63	14	0.0137722	0.0736705
189	D_0__Bacteria_D_1__Tenericutes_D_2__Mollicutes_D_3__Mollicutes_RF39______	Sample_siteIleum	-0.0144227	63	17	0.0153531	0.081267
190	D_0__Bacteria_D_1__Firmicutes_D_2__Clostridia_D_3__Clostridiales_D_4__Peptostreptococcaceae___	Sample_siteJejunum	0.052135	63	30	0.0154394	0.0812978
191	D_0__Bacteria_D_1__Firmicutes_D_2__Clostridia_D_3__Clostridiales_D_4__Ruminococcaceae_D_5__Ruminococcaceae_UCG_004	Sample_siteIleum	-0.0192402	63	20	0.0160167	0.0839007
192	D_0__Bacteria_D_1__Proteobacteria_D_2__Gammaproteobacteria_D_3__Enterobacteriales_D_4__Enterobacteriaceae_D_5__Escherichia_Shigella	Sample_siteDuodenum	-0.164685	63	48	0.0191573	0.0998353
193	D_0__Bacteria_D_1__Firmicutes_D_2__Erysipelotrichia_D_3__Erysipelotrichales_D_4__Erysipelotrichaceae_D_5__uncultured	Sample_siteJejunum	-0.0243033	63	16	0.0199989	0.103686
194	D_0__Bacteria_D_1__Firmicutes_D_2__Clostridia_D_3__Clostridiales_D_4__Lachnospiraceae_D_5__GCA_900066575	Sample_siteJejunum	-0.0235361	63	15	0.022938	0.118318
195	D_0__Bacteria_D_1__Firmicutes_D_2__Clostridia_D_3__Clostridiales_D_4__Lachnospiraceae_D_5__uncultured	Sample_siteJejunum	-0.0271801	63	26	0.0254489	0.130603
196	D_0__Bacteria_D_1__Firmicutes_D_2__Clostridia_D_3__Clostridiales_D_4__Ruminococcaceae_D_5__Ruminiclostridium_6	Sample_siteDuodenum	-0.0329365	63	13	0.0268814	0.137258
197	D_0__Bacteria_D_1__Firmicutes_D_2__Clostridia_D_3__Clostridiales_D_4__Family_XIII_D_5__Family_XIII_AD3011_group	Sample_siteDuodenum	-0.0310507	63	45	0.0275733	0.140083
198	D_0__Bacteria_D_1__Tenericutes_D_2__Mollicutes_D_3__Anaeroplasmatales_D_4__Anaeroplasmataceae_D_5__Anaeroplasma	Sample_siteDuodenum	-0.0217871	63	16	0.0302971	0.153152
199	D_0__Bacteria_D_1__Firmicutes_D_2__Clostridia_D_3__Clostridiales_D_4__Lachnospiraceae_D_5__GCA_900066575	Sample_siteDuodenum	-0.024885	63	15	0.0312919	0.157394
200	D_0__Bacteria_D_1__Firmicutes_D_2__Clostridia_D_3__Clostridiales_D_4__Ruminococcaceae_D_5__Ruminiclostridium_6	Sample_siteJejunum	-0.0284516	63	13	0.0314521	0.157416
201	D_0__Bacteria_D_1__Firmicutes_D_2__Clostridia_D_3__Clostridiales_D_4__Ruminococcaceae_D_5__Ruminococcus_2	Sample_siteJejunum	0.054301	63	43	0.0335586	0.167132
202	D_0__Bacteria_D_1__Actinobacteria_D_2__Coriobacteriia_D_3__Coriobacteriales_D_4__Atopobiaceae_D_5__Olsenella	Sample_siteDuodenum	0.0498992	63	29	0.0365586	0.18118
203	D_0__Bacteria_D_1__Firmicutes_D_2__Erysipelotrichia_D_3__Erysipelotrichales_D_4__Erysipelotrichaceae_D_5__Erysipelatoclostridium	Sample_siteJejunum	-0.0193821	63	13	0.0415331	0.203835
204	D_0__Bacteria_D_1__Firmicutes_D_2__Bacilli_D_3__Bacillales_D_4__Planococcaceae_D_5__Lysinibacillus	Sample_siteDuodenum	-0.0378173	63	23	0.0443147	0.216436
205	D_0__Bacteria_D_1__Firmicutes_D_2__Clostridia_D_3__Clostridiales_D_4__Lachnospiraceae_D_5___Eubacterium__ruminantium_group	Sample_siteDuodenum	0.032463	63	17	0.0459984	0.223579
206	D_0__Bacteria_D_1__Proteobacteria_D_2__Gammaproteobacteria_D_3__Enterobacteriales_D_4__Enterobacteriaceae_D_5__Escherichia_Shigella	Sample_siteJejunum	-0.120653	63	48	0.0482152	0.233232
208	D_0__Bacteria_D_1__Bacteroidetes_D_2__Bacteroidia_D_3__Bacteroidales_D_4__Rikenellaceae_D_5__Rikenellaceae_RC9_gut_group	Sample_siteDuodenum	0.0701468	63	17	0.0527933	0.252957
207	D_0__Bacteria_D_1__Firmicutes_D_2__Clostridia_D_3__Clostridiales_D_4__Lachnospiraceae_D_5___Ruminococcus__gauvreauii_group	Sample_siteDuodenum	0.0416391	63	26	0.0525595	0.252957
209	D_0__Bacteria_D_1__Firmicutes_D_2__Clostridia_D_3__Clostridiales_D_4__Family_XIII_D_5__Family_XIII_AD3011_group	Sample_siteJejunum	-0.0240782	63	45	0.0535679	0.255458
210	D_0__Bacteria_D_1__Firmicutes_D_2__Erysipelotrichia_D_3__Erysipelotrichales_D_4__Erysipelotrichaceae_D_5__uncultured	Sample_siteIleum	-0.0136554	63	16	0.0597165	0.282119
211	D_0__Bacteria_D_1__Planctomycetes_D_2__Planctomycetacia_D_3__Pirellulales_D_4__Pirellulaceae_D_5__p_1088_a5_gut_group	Sample_siteDuodenum	-0.0291465	63	17	0.0603031	0.283565
212	D_0__Bacteria_D_1__Kiritimatiellaeota_D_2__Kiritimatiellae_D_3__WCHB1_41_D_4__uncultured_rumen_bacterium_D_5__uncultured_rumen_bacterium	Sample_siteIleum	0.0127291	63	21	0.0616099	0.288369
214	D_0__Bacteria_D_1__Firmicutes_D_2__Clostridia_D_3__Clostridiales_D_4__Ruminococcaceae_D_5__Ruminococcus_1	Sample_siteJejunum	-0.0526742	63	45	0.0640743	0.297152
213	D_0__Bacteria_D_1__Proteobacteria_D_2__Alphaproteobacteria_D_3__Rhodospirillales_D_4__uncultured_D_5__uncultured_rumen_bacterium	Sample_siteJejunum	0.0182889	63	20	0.0640104	0.297152
215	D_0__Archaea_D_1__Euryarchaeota_D_2__Methanobacteria_D_3__Methanobacteriales_D_4__Methanobacteriaceae_D_5__Methanobrevibacter	Sample_siteJejunum	0.0193681	63	27	0.0660641	0.304981
216	D_0__Bacteria_D_1__Firmicutes_D_2__Erysipelotrichia_D_3__Erysipelotrichales_D_4__Erysipelotrichaceae_D_5__uncultured	Sample_siteDuodenum	-0.0208747	63	16	0.0665407	0.305785
217	D_0__Bacteria_D_1__Firmicutes_D_2__Bacilli_D_3__Bacillales_D_4__Planococcaceae_D_5__Lysinibacillus	Sample_siteJejunum	-0.0307531	63	23	0.067906	0.309248
218	D_0__Bacteria_D_1__Firmicutes_D_2__Clostridia_D_3__Clostridiales_D_4__Ruminococcaceae_D_5__Ruminococcus_2	Sample_siteDuodenum	0.051949	63	43	0.0690555	0.313072
219	D_0__Bacteria_D_1__Tenericutes_D_2__Mollicutes_D_3__Mollicutes_RF39______	Sample_siteJejunum	-0.0147401	63	17	0.0752258	0.335037
220	D_0__Bacteria_D_1__Firmicutes_D_2__Negativicutes_D_3__Selenomonadales_D_4__Acidaminococcaceae_D_5__Succiniclasticum	Sample_siteJejunum	0.0259759	63	22	0.0757812	0.33603
221	D_0__Bacteria_D_1__Firmicutes_D_2__Clostridia_D_3__Clostridiales______	Sample_siteDuodenum	-0.00812511	63	17	0.0878378	0.387791
222	D_0__Bacteria_D_1__Firmicutes_D_2__Clostridia_D_3__Clostridiales_D_4__Peptostreptococcaceae_D_5__Romboutsia	Sample_siteJejunum	-0.0358512	63	33	0.0972243	0.425514
223	D_0__Bacteria_D_1__Firmicutes_D_2__Clostridia_D_3__Clostridiales_D_4__Ruminococcaceae_D_5__Ruminococcaceae_NK4A214_group	Sample_siteJejunum	0.0326197	63	46	0.0988279	0.430668
224	D_0__Bacteria_D_1__Firmicutes_D_2__Clostridia_D_3__Clostridiales_D_4__Lachnospiraceae_D_5___Eubacterium__hallii_group	Sample_siteJejunum	0.0177082	63	24	0.1075	0.46052
225	D_0__Bacteria_D_1__Bacteroidetes_D_2__Bacteroidia_D_3__Bacteroidales_D_4__Prevotellaceae_D_5__Prevotella_1	Sample_siteJejunum	-0.0256259	63	24	0.108028	0.460827
226	D_0__Archaea_D_1__Euryarchaeota_D_2__Methanobacteria_D_3__Methanobacteriales_D_4__Methanobacteriaceae_D_5__Methanobrevibacter	Sample_siteDuodenum	0.0189048	63	27	0.109465	0.464995
227	D_0__Bacteria_D_1__Firmicutes_D_2__Clostridia_D_3__Clostridiales_D_4__Peptostreptococcaceae_D_5__Romboutsia	Sample_siteDuodenum	-0.0379093	63	33	0.120493	0.505469
228	D_0__Bacteria_D_1__Firmicutes_D_2__Clostridia_D_3__Clostridiales_D_4__Defluviitaleaceae_D_5__Defluviitaleaceae_UCG_011	Sample_siteDuodenum	-0.0181962	63	20	0.127129	0.528918
229	D_0__Bacteria_D_1__Bacteroidetes_D_2__Bacteroidia_D_3__Bacteroidales_D_4__Prevotellaceae_D_5__Prevotellaceae_UCG_004	Sample_siteDuodenum	-0.0189386	63	13	0.128603	0.532859
230	D_0__Bacteria_D_1__Firmicutes_D_2__Clostridia_D_3__Clostridiales_D_4__Family_XIII_D_5___Eubacterium__nodatum_group	Sample_siteIleum	-0.0128796	63	28	0.148711	0.61366
231	D_0__Bacteria_D_1__Firmicutes_D_2__Clostridia_D_3__Clostridiales_D_4__Clostridiaceae_1_D_5__Clostridium_sensu_stricto_1	Sample_siteDuodenum	-0.0310723	63	25	0.159188	0.654224
232	D_0__Bacteria_D_1__Firmicutes_D_2__Clostridia_D_3__Clostridiales_D_4__Ruminococcaceae_D_5__Ruminococcus_1	Sample_siteDuodenum	0.0410394	63	45	0.186765	0.75835
233	D_0__Bacteria_D_1__Spirochaetes_D_2__Spirochaetia_D_3__Spirochaetales_D_4__Spirochaetaceae_D_5__Treponema_2	Sample_siteJejunum	-0.0270718	63	16	0.186775	0.75835
234	D_0__Bacteria_D_1__Proteobacteria_D_2__Deltaproteobacteria_D_3__Desulfovibrionales_D_4__Desulfovibrionaceae_D_5__Desulfovibrio	Sample_siteJejunum	-0.0216929	63	34	0.192389	0.778023
235	D_0__Bacteria_D_1__Firmicutes_D_2__Clostridia_D_3__Clostridiales_D_4__Clostridiaceae_1_D_5__Clostridium_sensu_stricto_1	Sample_siteJejunum	-0.024636	63	25	0.20614	0.820503
236	D_0__Bacteria_D_1__Firmicutes_D_2__Clostridia_D_3__Clostridiales_D_4__Lachnospiraceae_D_5___Ruminococcus__gauvreauii_group	Sample_siteJejunum	0.0234641	63	26	0.216425	0.858062
252	D_0__Bacteria_D_1__Actinobacteria_D_2__Actinobacteria_D_3__Bifidobacteriales_D_4__Bifidobacteriaceae_D_5__Aeriscardovia	Sample_siteDuodenum	0.00731435	63	16	0.499823	1
246	D_0__Bacteria_D_1__Actinobacteria_D_2__Actinobacteria_D_3__Bifidobacteriales_D_4__Bifidobacteriaceae_D_5__Aeriscardovia	Sample_siteJejunum	0.00838521	63	16	0.384158	1
238	D_0__Bacteria_D_1__Bacteroidetes_D_2__Bacteroidia_D_3__Bacteroidales_D_4__Prevotellaceae_D_5__Prevotella_1	Sample_siteDuodenum	0.0181484	63	24	0.298432	1
242	D_0__Bacteria_D_1__Bacteroidetes_D_2__Bacteroidia_D_3__Bacteroidales_D_4__Rikenellaceae_D_5__Rikenellaceae_RC9_gut_group	Sample_siteJejunum	-0.030109	63	17	0.344314	1
256	D_0__Bacteria_D_1__Cyanobacteria_D_2__Oxyphotobacteria_D_3__Chloroplast_D_4__Eimeria_praecox_D_5__Eimeria_praecox	Sample_siteDuodenum	-0.00396665	63	15	0.56594	1
254	D_0__Bacteria_D_1__Cyanobacteria_D_2__Oxyphotobacteria_D_3__Chloroplast_D_4__Eimeria_praecox_D_5__Eimeria_praecox	Sample_siteJejunum	-0.00371623	63	15	0.54385	1
257	D_0__Bacteria_D_1__Firmicutes_D_2__Bacilli_D_3__Bacillales_D_4__Bacillaceae_D_5__Bacillus	Sample_siteDuodenum	-0.00930535	63	21	0.570329	1
266	D_0__Bacteria_D_1__Firmicutes_D_2__Bacilli_D_3__Bacillales_D_4__Bacillaceae_D_5__Bacillus	Sample_siteJejunum	-0.00286955	63	21	0.845686	1
270	D_0__Bacteria_D_1__Firmicutes_D_2__Bacilli_D_3__Bacillales_D_4__Planococcaceae_D_5__Lysinibacillus	Sample_siteIleum	-9.65989e-05	63	23	0.993325	1
264	D_0__Bacteria_D_1__Firmicutes_D_2__Clostridia_D_3__Clostridiales_D_4__Family_XIII_D_5___Eubacterium__nodatum_group	Sample_siteDuodenum	-0.00340262	63	28	0.806327	1
267	D_0__Bacteria_D_1__Firmicutes_D_2__Clostridia_D_3__Clostridiales_D_4__Family_XIII_D_5__Anaerovorax	Sample_siteDuodenum	0.00069191	63	27	0.943885	1
240	D_0__Bacteria_D_1__Firmicutes_D_2__Clostridia_D_3__Clostridiales_D_4__Lachnospiraceae_D_5___Eubacterium__hallii_group	Sample_siteDuodenum	0.0125654	63	24	0.302269	1
250	D_0__Bacteria_D_1__Firmicutes_D_2__Clostridia_D_3__Clostridiales_D_4__Lachnospiraceae_D_5__Marvinbryantia	Sample_siteDuodenum	-0.0122035	63	21	0.445914	1
253	D_0__Bacteria_D_1__Firmicutes_D_2__Clostridia_D_3__Clostridiales_D_4__Lachnospiraceae_D_5__Marvinbryantia	Sample_siteJejunum	-0.00888326	63	21	0.53665	1
248	D_0__Bacteria_D_1__Firmicutes_D_2__Clostridia_D_3__Clostridiales_D_4__Lachnospiraceae_D_5__Marvinbryantia	Sample_siteIleum	0.00852612	63	21	0.399265	1
251	D_0__Bacteria_D_1__Firmicutes_D_2__Clostridia_D_3__Clostridiales_D_4__Peptostreptococcaceae___	Sample_siteDuodenum	-0.0161517	63	30	0.48379	1
244	D_0__Bacteria_D_1__Firmicutes_D_2__Clostridia_D_3__Clostridiales_D_4__Peptostreptococcaceae_Ambiguous_taxa	Sample_siteDuodenum	-0.0151056	63	23	0.355137	1
239	D_0__Bacteria_D_1__Firmicutes_D_2__Clostridia_D_3__Clostridiales_D_4__Peptostreptococcaceae_Ambiguous_taxa	Sample_siteJejunum	-0.0150992	63	23	0.300186	1
255	D_0__Bacteria_D_1__Firmicutes_D_2__Clostridia_D_3__Clostridiales_D_4__Peptostreptococcaceae_D_5__Paeniclostridium	Sample_siteJejunum	-0.00921667	63	22	0.544053	1
260	D_0__Bacteria_D_1__Firmicutes_D_2__Clostridia_D_3__Clostridiales_D_4__Peptostreptococcaceae_D_5__Paeniclostridium	Sample_siteDuodenum	-0.00748072	63	22	0.661328	1
259	D_0__Bacteria_D_1__Firmicutes_D_2__Clostridia_D_3__Clostridiales_D_4__Ruminococcaceae_D_5___Eubacterium__coprostanoligenes_group	Sample_siteDuodenum	-0.0160968	63	51	0.611821	1
249	D_0__Bacteria_D_1__Firmicutes_D_2__Clostridia_D_3__Clostridiales_D_4__Ruminococcaceae_D_5__Ruminococcaceae_NK4A214_group	Sample_siteDuodenum	0.018233	63	46	0.404919	1
265	D_0__Bacteria_D_1__Firmicutes_D_2__Clostridia_D_3__Clostridiales_D_4__Ruminococcaceae_D_5__Ruminococcaceae_UCG_004	Sample_siteJejunum	0.00225436	63	20	0.833913	1
263	D_0__Bacteria_D_1__Firmicutes_D_2__Clostridia_D_3__Clostridiales_D_4__Ruminococcaceae_D_5__Ruminococcaceae_UCG_004	Sample_siteDuodenum	0.00319915	63	20	0.788548	1
245	D_0__Bacteria_D_1__Firmicutes_D_2__Erysipelotrichia_D_3__Erysipelotrichales_D_4__Erysipelotrichaceae_D_5___Anaerorhabdus__furcosa_group	Sample_siteDuodenum	-0.00734367	63	14	0.382306	1
269	D_0__Bacteria_D_1__Firmicutes_D_2__Erysipelotrichia_D_3__Erysipelotrichales_D_4__Erysipelotrichaceae_D_5__Catenisphaera	Sample_siteDuodenum	-0.000640375	63	15	0.96049	1
247	D_0__Bacteria_D_1__Firmicutes_D_2__Erysipelotrichia_D_3__Erysipelotrichales_D_4__Erysipelotrichaceae_D_5__Catenisphaera	Sample_siteJejunum	0.0100525	63	15	0.385861	1
262	D_0__Bacteria_D_1__Firmicutes_D_2__Erysipelotrichia_D_3__Erysipelotrichales_D_4__Erysipelotrichaceae_D_5__Erysipelotrichaceae_UCG_009	Sample_siteJejunum	0.00244837	63	16	0.697956	1
237	D_0__Bacteria_D_1__Firmicutes_D_2__Erysipelotrichia_D_3__Erysipelotrichales_D_4__Erysipelotrichaceae_D_5__Turicibacter	Sample_siteJejunum	-0.0192814	63	27	0.285811	1
243	D_0__Bacteria_D_1__Firmicutes_D_2__Erysipelotrichia_D_3__Erysipelotrichales_D_4__Erysipelotrichaceae_D_5__Turicibacter	Sample_siteDuodenum	-0.0189473	63	27	0.352311	1
268	D_0__Bacteria_D_1__Firmicutes_D_2__Negativicutes_D_3__Selenomonadales_D_4__Acidaminococcaceae_D_5__Succiniclasticum	Sample_siteIleum	0.0005733	63	22	0.954481	1
258	D_0__Bacteria_D_1__Firmicutes_D_2__Negativicutes_D_3__Selenomonadales_D_4__Acidaminococcaceae_D_5__Succiniclasticum	Sample_siteDuodenum	0.00874699	63	22	0.580406	1
261	D_0__Bacteria_D_1__Proteobacteria_D_2__Deltaproteobacteria_D_3__Desulfovibrionales_D_4__Desulfovibrionaceae_D_5__Desulfovibrio	Sample_siteDuodenum	0.00734834	63	34	0.691117	1
241	D_0__Bacteria_D_1__Spirochaetes_D_2__Spirochaetia_D_3__Spirochaetales_D_4__Spirochaetaceae_D_5__Treponema_2	Sample_siteDuodenum	0.0232148	63	16	0.310012	1
