# Supplementary material for: The microbial biogeography of the gastrointestinal tract of preterm and term lambs
Source: Sci Rep. 2020 Jun 4;10:9113. doi: 10.1038/s41598-020-66056-z (PMC7272652; doi:10.1038/s41598-020-66056-z)
Supplement: Supplementary file 2 — Supplementary Table 2. [file 41598_2020_66056_MOESM2_ESM.xlsx]

## Sheet: Sheet1
Title: The microbial biogeography of the gastrointestinal tract of preterm and term lambs
Clara Yieh Lin Chong1, Tommi Vatanen*1,2, Mark Oliver1, Frank H. Bloomfield1,3, Justin M. O’Sullivan*1,4
Supplementary Table 2: Linear modeling results showing genera associated with different groups (q<0.05).
Overall data, comparison between groups
Feature	Variable	Effect size	N	N.not.0	P.value	Q.value
D_0__Bacteria_D_1__Firmicutes_D_2__Clostridia_D_3__Clostridiales_D_4__Ruminococcaceae_D_5__GCA_900066225	GroupTerm_Control	0.0478292	88	19	5.45623e-05	0.000575199
D_0__Bacteria_D_1__Firmicutes_D_2__Clostridia_D_3__Clostridiales_D_4__Lachnospiraceae_D_5___Ruminococcus__gauvreauii_group	GroupTerm_Control	0.0449442	88	28	0.00412412	0.0272047
D_0__Bacteria_D_1__Firmicutes_D_2__Clostridia_D_3__Clostridiales_D_4__Lachnospiraceae_D_5__Tyzzerella_4	GroupTerm_Control	0.0555303	88	27	0.00574375	0.0366043
Data for term control and preterm control, comparison between groups
Feature	Variable	Effect size	N	N.not.0	P.value	Q.value
D_0__Bacteria_D_1__Firmicutes_D_2__Clostridia_D_3__Clostridiales_D_4__Ruminococcaceae_D_5__GCA_900066225	GroupTerm_Control	0.0490524	31	9	0.000630014	0.00506482
D_0__Bacteria_D_1__Firmicutes_D_2__Clostridia_D_3__Clostridiales_D_4__Lachnospiraceae_D_5__Lachnoclostridium	GroupTerm_Control	0.0764926	31	10	0.00135519	0.00992194
D_0__Bacteria_D_1__Firmicutes_D_2__Clostridia_D_3__Clostridiales_D_4__Lachnospiraceae_D_5___Ruminococcus__torques_group	GroupTerm_Control	0.0458974	31	12	0.00532276	0.0287149
D_0__Bacteria_D_1__Firmicutes_D_2__Erysipelotrichia_D_3__Erysipelotrichales_D_4__Erysipelotrichaceae_D_5__Erysipelatoclostridium	GroupTerm_Control	0.0405827	31	9	0.00566994	0.0301906
D_0__Bacteria_D_1__Firmicutes_D_2__Clostridia_D_3__Clostridiales_D_4__Lachnospiraceae_D_5__Tyzzerella_4	GroupTerm_Control	0.0559633	31	12	0.00693332	0.0350946
Data for term and preterm mucosal samples, comparison between groups
Feature	Variable	Effect size	N	N.not.0	P.value	Q.value
D_0__Bacteria_D_1__Firmicutes_D_2__Clostridia_D_3__Clostridiales_D_4__Ruminococcaceae_D_5__GCA_900066225	GroupTerm_Control	0.0805079	8	4	9.363e-05	0.0147613
D_0__Bacteria_D_1__Firmicutes_D_2__Erysipelotrichia_D_3__Erysipelotrichales_D_4__Erysipelotrichaceae_D_5__Erysipelatoclostridium	GroupTerm_Control	0.0849288	8	4	0.000188787	0.0147613
D_0__Bacteria_D_1__Firmicutes_D_2__Clostridia_D_3__Clostridiales_D_4__Lachnospiraceae_D_5__Tyzzerella_4	GroupTerm_Control	0.100496	8	4	0.000347558	0.0178992
Data for term and preterm content, comparison between groups
Feature	Variable	Effect size	N	N.not.0	P.value	Q.value
D_0__Bacteria_D_1__Firmicutes_D_2__Clostridia_D_3__Clostridiales_D_4__Lachnospiraceae_D_5__Lachnoclostridium	GroupTerm_Control	0.0685943	23	7	0.00161701	0.0192476
Only colon data, comparison between groups
Feature	Variable	Effect size	N	N.not.0	P.value	Q.value
D_0__Bacteria_D_1__Firmicutes_D_2__Clostridia_D_3__Clostridiales_D_4__Lachnospiraceae_D_5__Lachnoclostridium	GroupTerm_Control	0.115901	49	11	3.51842e-05	0.0283166
D_0__Bacteria_D_1__Firmicutes_D_2__Clostridia_D_3__Clostridiales_D_4__Ruminococcaceae_D_5__GCA_900066225	GroupTerm_Control	0.0721772	49	15	4.76711e-05	0.0283166
D_0__Bacteria_D_1__Firmicutes_D_2__Clostridia_D_3__Clostridiales_D_4__Lachnospiraceae_D_5___Ruminococcus__torques_group	GroupTerm_Control	0.0727701	49	15	0.000107521	0.0425782
Only colon mucosal samples, comparison between groups
Feature	Variable	Effect size	N	N.not.0	P.value	Q.value
D_0__Bacteria_D_1__Firmicutes_D_2__Erysipelotrichia_D_3__Erysipelotrichales_D_4__Erysipelotrichaceae_D_5__Erysipelatoclostridium	GroupTerm_Control	0.0849288	21	5	5.8707e-08	5.37169e-05
Only colon luminal samples, comparison between groups
Feature	Variable	Effect size	N	N.not.0	P.value	Q.value
D_0__Bacteria_D_1__Firmicutes_D_2__Clostridia_D_3__Clostridiales_D_4__Lachnospiraceae_D_5__Lachnoclostridium	GroupTerm_Control	0.121355	28	8	2.1165e-05	0.0219758
D_0__Bacteria_D_1__Firmicutes_D_2__Clostridia_D_3__Clostridiales_D_4__Ruminococcaceae_D_5__GCA_900066225	GroupTerm_Control	0.0741066	28	7	3.88608e-05	0.0219758
